# Supplementary material for: Influence of Sex and Cardiometabolic Risk Factors on the High-Sensitivity Cardiac Troponins at the Concentrations Used as the Thresholds for Cardiovascular Risk Stratification in a Presumably Healthy Polish Population
Source: J Clin Med. 2024 Nov 25;13(23):7126. doi: 10.3390/jcm13237126 (PMC11642597; doi:10.3390/jcm13237126)
Supplement: Supplementary file 1 [file jcm-13-07126-s001.zip]

Archive with 1 entries (1 files):
- jcm-3257439-supplementary.pdf
